# Supplementary material for: The development of active binocular vision under normal and alternate rearing conditions
Source: eLife. 2021 Aug 17;10:e56212. doi: 10.7554/eLife.56212 (PMC8445622; doi:10.7554/eLife.56212)
Supplement: Figure 7—source data 1. [file elife-56212-fig7-data1.zip]

Archive with 1 entries (1 files):
- Figure7SourceData1Rewards.mat
